# Supplementary material for: Enhancing Transcriptional Reprogramming of Mesenchymal Glioblastoma with Grainyhead-like 2 and HDAC Inhibitors Leads to Apoptosis and Cell-Cycle Dysregulation
Source: Genes (Basel). 2023 Sep 12;14(9):1787. doi: 10.3390/genes14091787 (PMC10530281; doi:10.3390/genes14091787)
Supplement: Supplementary file 1 [file genes-14-01787-s001.zip]

Archive with 1 entries (1 files):
- genes-2573615-supplementary.pdf
